# Supplementary material for: Long-Term Survival among Octogenarians Undergoing Aortic Valve Replacement with or without Simultaneous Coronary Artery Bypass Grafting: A 22-Year Tertiary Single-Center Experience
Source: J Clin Med. 2023 Jul 22;12(14):4841. doi: 10.3390/jcm12144841 (PMC10381828; doi:10.3390/jcm12144841)
Supplement: Supplementary file 1 [file jcm-12-04841-s001.zip]

Archive with 1 entries (1 files):
- jcm-2515119-supplementary.pdf
